# Supplementary material for: Shared and organism-specific host responses to childhood diarrheal diseases revealed by whole blood transcript profiling
Source: PLoS One. 2018 Jan 29;13(1):e0192082. doi: 10.1371/journal.pone.0192082 (PMC5788382; doi:10.1371/journal.pone.0192082)
Supplement: S1 Table — (XLSX) [file pone.0192082.s003.xlsx]

## Sheet: Sheet1
lib_id	sample_name	infection_group	age, months	age_group	who_score	sex	height, m	weight, kg	wbc, 10^6/L	neutrophils, 10^6/L	lymphocytes, 10^6/L	monocytes, 10^6/L	eosinophils, 10^6/L	basophils, 10^6/L	red blood cell, 10^6/uL	platelets, cells/uL	highest_temp	duration_days	days_past_onset	rotavirus vaccine doses
lib6081	CO061	HC	11	<2y	Control	female	0.9	12.7	10330	5560	3900	480	280	110	3.98	370890	36.5	#N/A	#N/A	2
lib6105	CO062	HC	48	2y+	Control	female	0.91	13	10330	5560	3900	480	280	110	3.98	370890	36.6	#N/A	#N/A	0
lib6129	CO063	HC	48	2y+	Control	female	0.9	14.9	6500	2240	3480	420	310	50	4.14	379000	36.5	#N/A	#N/A	0
lib6153	CO024	HC	15	<2y	Control	male	0.77	11.8	11310	4560	5900	580	180	100	3.46	261000	36.6	#N/A	#N/A	2
lib6177	CO013	HC	16	<2y	Control	male	1.2	15	5570	1640	3800	30	20	80	4.75	370940	35.7	#N/A	#N/A	2
lib6201	CO026	HC	11	<2y	Control	male	0.8	10	9300	4100	4600	700	0	0	4.65	266000	36.4	#N/A	#N/A	2
lib6225	CO030	HC	12	<2y	Control	male	0.71	7	12300	4500	7000	800	0	0	4.86	601000	37.1	#N/A	#N/A	2
lib6249	CO046	HC	33	2y+	Control	female	0.78	10.1	11240	7050	3070	810	210	100	3.83	272530	36.6	#N/A	#N/A	0
lib6273	CO032	HC	96	2y+	Control	male	1.09	19	10680	5070	3500	810	1210	90	4.27	512990	36.6	#N/A	#N/A	0
lib6274	CO056	HC	60	2y+	Control	female	1.06	18	90100	43100	3900	420	310	70	3.91	346690	36.6	#N/A	#N/A	0
lib7292	CO070	HC	4	<2y	Control	female	1	17.9	11600	5480	4570	860	600	90	5.38	354000	35.2	#N/A	#N/A	0
lib7293	CO072	HC	20	<2y	Control	female	0.78	10.5	9800	3430	5340	820	230	20	4.2	317000	37.1	#N/A	#N/A	0
lib7294	CO068	HC	10	<2y	Control	female	0.73	9.4	14250	5590	6540	1530	460	140	3	537200	36.5	#N/A	#N/A	2
lib7295	CO071	HC	3	<2y	Control	female	0.59	6.5	10700	1570	7960	1000	130	50	4.5	309000	36.4	#N/A	#N/A	0
lib7296	CO075	HC	19	<2y	Control	male	0.74	8.5	9920	3460	5760	570	100	30	4.39	374900	37.1	#N/A	#N/A	0
lib7297	CO081	HC	12	<2y	Control	male	0.73	9.5	13230	5080	6830	860	290	170	4.52	494000	36.5	#N/A	#N/A	0
lib7298	CO078	HC	16	<2y	Control	male	0.73	9.5	13080	7100	4220	1370	330	60	4.51	359800	36.4	#N/A	#N/A	1
lib7299	CO079	HC	7	<2y	Control	female	0.61	5.5	14290	5490	7160	1470	120	50	4.17	245300	37.4	#N/A	#N/A	1
lib7300	CO083	HC	48	2y+	Control	male	1.5	15	5570	1640	3800	30	20	80	4.75	370940	35.7	#N/A	#N/A	0
lib7305	CO104	HC	29	2y+	Control	female	0.89	10.2	9200	4900	3100	900	300	0	4.22	307000	#N/A	#N/A	#N/A	2
lib7306	CO120	HC	14	<2y	Control	female	0.74	8	9900	2100	6800	800	200	0	3.79	227000	36.6	#N/A	#N/A	2
lib7307	CO187	HC	48	2y+	Control	female	1	16.2	9800	3400	4000	700	700	0	4.05	275000	35.8	#N/A	#N/A	1
lib7308	CO188	HC	60	2y+	Control	female	1.16	25.7	11400	6600	3600	800	500	100	4.46	432000	36.2	#N/A	#N/A	2
lib7309	CO190	HC	60	2y+	Control	male	1.1	16.3	9700	5000	3900	70	100	100	4.29	248000	36.2	#N/A	#N/A	1
lib7310	CO191	HC	36	2y+	Control	female	0.92	11.5	8600	2600	5300	600	100	100	4.44	316000	35.4	#N/A	#N/A	2
lib7311	CO193	HC	36	2y+	Control	male	0.94	13	7600	2100	4300	600	400	0	4.63	377000	36	#N/A	#N/A	2
lib7312	CO186	HC	13	<2y	Control	female	0.76	9.3	9800	3200	5200	900	400	100	4.21	376000	36.7	#N/A	#N/A	0
lib7313	CO196	HC	60	2y+	Control	female	1.1	17.9	12000	6500	4400	900	300	0	4.54	349000	35.5	#N/A	#N/A	0
lib7334	CO059	HC	39	2y+	Control	male	0.91	13	19340	5900	11180	1300	700	270	4.77	364460	36.5	#N/A	#N/A	2
lib6084	CA155	Ecoli	12	<2y	mild	female	0.81	10.3	21890	17380	2070	1160	260	220	4.07	274000	36	4	1	2
lib6085	CA067	Ecoli	24	2y+	mild	male	0.84	12.9	23900	11980	6790	4900	150	70	2.99	340000	39	5	5	1
lib6087	CA209	Ecoli	24	2y+	severe	female	0.82	5.8	12600	8830	2710	860	100	100	4.35	461000	39	7	3	0
lib6088	CA215	Ecoli	6	<2y	mild	male	0.62	6	15030	6840	6600	1230	180	180	3.77	361000	37	3	1	0
lib6092	CA117	Ecoli	11	<2y	mild	male	0.72	8	17350	8880	6250	1560	330	330	4.49	518000	36.5	1	2	0
lib6106	CA169	Ecoli	14	<2y	mild	male	0.79	13.4	27210	19050	6260	1280	300	330	4.16	345000	38.5	2	2	0
lib6107	CA036	Ecoli	29	2y+	mild	female	0.92	11.9	4800	1580	2760	400	40	10	2.39	189500	39	2	1	0
lib6108	CA130	Ecoli	28	2y+	mild	male	0.91	12	9970	6930	1770	1030	160	80	4.3	197000	38.2	5	1	1
lib6109	CA056	Ecoli	11	<2y	mild	male	0.72	9	12350	4870	6570	650	220	40	3.84	392800	37.2	1	1	0
lib6119	CA110	Ecoli	14	<2y	mild	male	0.76	9.38	10270	3040	6400	460	250	120	4.02	266000	36	2	3	2
lib6121	CA063	Ecoli	24	2y+	mild	female	0.84	9.6	5850	3620	1630	500	60	40	3.43	175000	38	4	4	2
lib6130	CA041	Ecoli	15	<2y	moderate	male	0.77	8.45	12640	9820	1710	670	300	140	3.73	154000	39	5	3	2
lib6152	CA528	Ecoli	28	2y+	mild	female	0.88	12.64	17100	8400	7400	1000	200	0	5.07	492000	38	7	4	2
lib6154	CA133	Ecoli	9	<2y	mild	male	0.7	7.7	7410	2010	4280	1080	20	20	3.86	408000	36	2	1	2
lib6155	CA149	Ecoli	18	<2y	mild	male	0.8	10	14300	6580	6250	1030	210	230	4.9	415000	36.7	5	2	0
lib6160	CA332	Ecoli	8	<2y	moderate	female	0.7	6.46	15260	11140	2830	1250	10	40	3.1	90700	36	2	2	1
lib6161	CA302	Ecoli	5	<2y	mild	female	0.67	5.6	8390	3410	3550	1140	20	280	3.2	462600	38.2	8	4	2
lib6173	CA894	Ecoli	72	2y+	mild	male	1.14	22	13800	8900	3400	700	800	0	4.88	399000	37	7	2	0
lib6174	CA909	Ecoli	84	2y+	mild	male	1.16	20.3	4300	1900	1600	700	0	0	4.16	188000	36	6	3	0
lib6175	CA535	Ecoli	36	2y+	moderate	female	1	17.5	7400	4600	2500	200	0	100	4.47	203000	38.5	5	2	2
lib6176	CA352	Ecoli	23	<2y	mild	female	0.84	8.5	5870	2190	2720	470	440	50	3.51	337000	36	3	2	0
lib6190	CA370	Ecoli	14	<2y	moderate	male	0.73	10	11950	5170	5910	310	350	200	4.17	468540	38	4	5	0
lib6192	CA386	Ecoli	24	2y+	mild	female	0.85	10.8	16280	12660	3020	570	10	20	3.85	467000	38.9	5	3	1
lib6193	CA419	Ecoli	10	<2y	mild	female	0.75	7	13400	5000	7300	1000	0	100	4.32	415000	36.5	4	4	2
lib6203	CA319	Ecoli	24	2y+	mild	male	1.4	11	12500	9250	1580	1620	10	30	4.39	251400	38	8	2	0
lib6215	CA437	Ecoli	21	<2y	moderate	male	0.82	12	9400	4300	2900	2100	0	0	4.19	378000	36.4	35	4	1
lib6216	CA450	Ecoli	2	<2y	moderate	male	0.61	4.48	17300	2900	12200	1900	200	100	4.34	920000	36.4	4	4	0
lib6217	CA464	Ecoli	22	<2y	mild	male	0.82	11.66	9400	4300	2900	2100	0	0	1.19	378000	36.4	3	2	1
lib6218	CA625	Ecoli	25	2y+	mild	male	0.8	10.6	15300	11200	3000	1100	0	0	4.4	325000	37.3	5	2	2
lib6232	CA345	Ecoli	7	<2y	severe	female	0.63	6.2	9020	2130	5750	1030	30	90	3.43	359000	36.9	6	1	2
lib6238	CA616	Ecoli	3	<2y	moderate	male	0.55	3.44	23900	16800	4900	2100	0	200	4.25	622000	37	6	3	0
lib6241	CA674	Ecoli	29	2y+	mild	female	0.86	11.7	9500	3000	5700	200	400	100	4.47	313000	36	7	4	0
lib6242	CA689	Ecoli	8	<2y	mild	female	0.75	7.2	14500	6800	6100	1500	0	100	4.89	337000	36.6	8	4	3
lib6251	CA388	Ecoli	108	2y+	mild	male	1.25	26	7490	4730	1680	1040	200	0	3.71	326000	39	6	6	0
lib6260	CA683	Ecoli	12	<2y	mild	male	0.76 CM	9	9400	4900	3100	1300	100	0	4.23	370000	39	10	2	2
lib6262	CA708	Ecoli	5	<2y	moderate	male	0.6	8.1	12500	4200	6600	1300	100	300	4.02	417000	37	8	6	3
lib6263	CA709	Ecoli	10	<2y	moderate	male	0.86	7.7	14200	8000	4300	1900	0	0	4.78	153000	40	8	4	3
lib6275	CA711	Ecoli	23	<2y	severe	male	0.78	9.4	27200	12600	12900	1600	10	10	4.72	463000	39	9	2	0
lib6276	CA714	Ecoli	13	<2y	moderate	male	0.74	10.15	14400	7700	5900	500	0	20	3.92	238000	37.7	7	2	3
lib6277	CA772	Ecoli	11	<2y	moderate	male	0.7	8	8900	5900	1800	1200	0	0	4.68	184000	37	8	4	0
lib6286	CA926	Ecoli	36	2y+	severe	female	100	14.6	12500	9300	1500	1700	0	0	4.07	216000	40	4	2	2
lib6287	CA940	Ecoli	3	<2y	moderate	female	0.55	4.4	12000	2700	8100	1200	0	0	3.31	376000	39	#N/A	2	1
lib6086	CA076	Salmonella	5	<2y	mild	female	0.6	7.2	8270	3950	3610	580	110	30	2.34	169000	38	4	4	2
lib6090	CA098	Salmonella	18	<2y	mild	male	0.74	8	20620	6510	11670	2040	60	330	4.81	189100	38.5	4	3	2
lib6091	CA114	Salmonella	7	<2y	moderate	female	0.63	5.9	15430	3610	10070	1370	50	320	4.37	258000	38	9	5	2
lib6095	CA055	Salmonella	11	<2y	moderate	male	0.65	5.6	22960	15800	5930	1080	10	140	3.52	309000	37.1	4	2	2
lib6096	CA057	Salmonella	1	<2y	severe	male	0.53	3.45	11680	7200	4100	340	10	30	2.65	611300	36	7	4	0
lib6113	CA081	Salmonella	1	<2y	mild	male	0.51	2.9	23900	5440	14000	4050	210	220	3.64	489000	38	6	4	0
lib6120	CA131	Salmonella	12	<2y	mild	female	0.8	90	8490	2710	5020	480	200	80	3.34	189000	39	9	4	0
lib6133	CA108	Salmonella	2	<2y	mild	female	0.54	5	9480	2240	6420	440	250	130	3.29	249000	36.8	3	3	1
lib6135	CA279	Salmonella	36	2y+	mild	male	0.8	19.7	7650	4560	1910	970	200	10	3.33	251000	38	2	1	0
lib6136	CA314	Salmonella	60	2y+	mild	female	1.13	26	14700	12240	940	1230	100	180	4.99	170000	37.8	10	2	0
lib6142	CA266	Salmonella	6	<2y	moderate	male	0.62	5.9	9080	2870	5190	980	10	30	3.52	307000	40	9	4	0
lib6157	CA268	Salmonella	2	<2y	mild	male	0.57	4.8	5820	2290	1790	1670	20	50	3.21	195000	38.2	6	1	0
lib6158	CA285	Salmonella	15	<2y	mild	male	0.77	10.5	13880	10700	3010	150	20	0	3.5	397000	36.4	8	2	2
lib6171	CA878	Salmonella	6	<2y	mild	female	0.64	6.7	11900	4300	4900	1800	700	100	3.14	504000	37.6	11	1	3
lib6172	CA881	Salmonella	11	<2y	moderate	female	0.71	7.6	14700	11800	1600	1300	0	0	4.53	238000	40	13	5	3
lib6184	CA888	Salmonella	10	<2y	severe	male	1.45	10	25000	18900	5200	900	0	100	4.63	388000	39.5	21	3	3
lib6185	CA895	Salmonella	36	2y+	mild	female	0.88	13.9	9200	6400	2200	500	0	0	4.16	282000	38	4	1	2
lib6186	CA499	Salmonella	60	2y+	mild	male	1	18.3	9900	8600	900	500	0	0	4.59	260000	38	5	3	0
lib6187	CA527	Salmonella	6	<2y	moderate	female	0.67	6.2	14400	9900	3900	600	0	0	4.14	241000	37.2	21	2	3
lib6188	CA531	Salmonella	48	2y+	mild	female	0.78	14	3860	2010	1470	210	150	20	4.12	259000	#N/A	7	1	2
lib6210	CA545	Salmonella	48	2y+	moderate	male	1	15.2	14100	9700	3100	800	100	400	4.5	322000	39	7	4	0
lib6211	CA334	Salmonella	10	<2y	mild	female	0.72	8	8950	4780	3390	640	50	90	4.36	226240	37.1	2	1	2
lib6213	CA392	Salmonella	12	<2y	mild	female	0.75	7.3	13280	7210	5110	60	250	650	3.5	246400	36.5	10	8	0
lib6214	CA394	Salmonella	5	<2y	moderate	female	0.7	7.3	35150	20720	10770	3550	230	80	5.25	604000	37.1	5	1	1
lib6234	CA447	Salmonella	36	2y+	mild	male	1.02	18	15000	13300	1200	400	100	0	4.19	314000	37.1	4	2	2
lib6235	CA456	Salmonella	84	2y+	severe	male	1.13	17	9100	4300	2900	1800	0	0	4.87	340000	38	3	5	0
lib6236	CA476	Salmonella	5	<2y	mild	male	0.64	6	21300	7700	10200	3100	10	30	3.8	511000	37.5	10	2	0
lib6240	CA661	Salmonella	6	<2y	mild	male	0.73	9.34	12200	6800	4600	400	200	100	3.69	381000	38.7	7	2	3
lib6258	CA672	Salmonella	4	<2y	moderate	male	0.58	4	8600	6400	1800	300	100	0	3.92	65000	37.6	24	4	0
lib6259	CA682	Salmonella	36	2y+	mild	female	90.5	11.9	10000	4000	5100	800	200	0	4.14	432000	36.3	8	2	2
lib6264	CA710	Salmonella	3	<2y	mild	male	0.58	5.2	17200	1600	14600	500	200	300	4.34	317000	36	7	1	3
lib6265	CA712	Salmonella	14	<2y	moderate	male	0.78	10.5	6700	2300	2900	1300	200	0	3.79	249000	38.2	5	4	3
lib6279	CA807	Salmonella	8	<2y	mild	male	0.65	8.7	9600	2100	5400	900	800	300	4.58	148000	36	6	4	0
lib6283	CA919	Salmonella	5	<2y	mild	female	0.62	6.8	13600	610	5200	2100	200	100	3.92	390000	37.8	22	8	3
lib6083	CA120	Shigella	20	<2y	mild	male	0.81	9.35	12970	4200	7200	1130	220	220	3.96	358000	38.4	11	6	2
lib6093	CA119	Shigella	6	<2y	mild	male	0.64	7	7870	2130	4850	360	450	80	3.93	278000	36.7	3	2	2
lib6094	CA159	Shigella	24	2y+	mild	male	0.92	11.2	4830	3180	1080	450	90	30	4.1	257000	38	2	1	1
lib6097	CA059	Shigella	8	<2y	moderate	male	0.74	9.8	11100	3820	5120	1920	190	50	3.93	325600	37	3	2	2
lib6111	CA185	Shigella	5	<2y	mild	female	0.63	7	9640	2760	5840	680	170	180	4.23	373000	36.6	7	5	0
lib6112	CA077	Shigella	13	<2y	moderate	female	0.74	11.24	9500	3790	4830	570	210	90	3.89	384000	37	12	6	2
lib6116	CA205	Shigella	24	2y+	mild	male	0.84	10.9	21100	17720	1900	930	320	230	4.65	356000	37.8	5	5	2
lib6117	CA042	Shigella	84	2y+	moderate	male	1.25	21	11640	8450	2120	980	0	90	4.26	200000	38.5	3	1	0
lib6132	CA062	Shigella	24	2y+	moderate	female	0.83	12	6000	2860	2220	780	50	90	3.72	197000	37	3	2	0
lib6137	CA323	Shigella	48	2y+	mild	female	1.1	15	8400	1910	2590	3500	110	300	4.22	222870	35.7	4	4	0
lib6140	CA275	Shigella	33	2y+	severe	male	0.91	10	18620	13800	3350	1060	240	170	3.8	424000	40	1	2	2
lib6144	CA330	Shigella	23	<2y	moderate	male	0.79	12	6900	2690	3440	670	70	20	3.89	231000	38	2	2	2
lib6156	CA253	Shigella	24	2y+	mild	female	0.97	11.1	7790	2260	4360	1130	30	20	3.29	457000	38.5	3	1	2
lib6162	CA438	Shigella	84	2y+	moderate	female	1.4	28	21700	17300	2200	2200	0	0	4.98	253000	38	5	1	0
lib6163	CA821	Shigella	15	<2y	moderate	male	0.76	9.4	7800	2300	4300	1200	0	0	4.06	393000	39.5	#N/A	8	0
lib6180	CA863	Shigella	22	<2y	moderate	male	0.88	11.1	5200	2700	2000	400	0	0	3.78	221000	39.7	8	1	2
lib6181	CA876	Shigella	48	2y+	moderate	female	0.93	15	5700	3500	900	1100	100	0	4.45	219000	39	17	5	2
lib6182	CA877	Shigella	28	2y+	moderate	male	0.99	11.9	9600	5600	1700	2100	0	200	3.99	356000	39	7	1	2
lib6183	CA879	Shigella	60	2y+	moderate	male	1.15	16.5	16700	14500	900	1300	0	0	4.06	330000	39	6	1	0
lib6205	CA891	Shigella	29	2y+	mild	male	0.86	12.4	10700	7300	2500	800	0	0	3.72	322000	36.6	3	1	1
lib6206	CA893	Shigella	13	<2y	moderate	female	0.72	8	8000	2100	5100	500	100	0	3.87	278000	40	7	1	3
lib6207	CA898	Shigella	36	2y+	moderate	male	0.95	13.5	8900	6000	1200	1600	0	0	4.76	330000	40	8	1	2
lib6208	CA900	Shigella	24	2y+	moderate	male	0.75	12.5	11100	7600	2200	1200	0	0	4.16	260000	38.5	3	3	2
lib6209	CA905	Shigella	72	2y+	mild	female	1.17	26	13400	9600	2900	800	0	0	4.83	342000	36.5	7	2	0
lib6228	CA524	Shigella	24	2y+	severe	male	0.76	18	12340	7650	2160	2360	70	100	4.39	178400	38.8	7	3	2
lib6229	CA536	Shigella	30	2y+	moderate	female	0.83	13	23300	21800	1300	100	0	0	4.65	254000	38.5	6	2	2
lib6230	CA543	Shigella	31	2y+	moderate	female	0.88	11.9	14800	6900	6600	700	300	300	4.35	569000	39.5	7	5	2
lib6231	CA561	Shigella	35	2y+	moderate	male	0.94	14.7	4800	3300	700	900	0	0	3.94	206000	40	7	2	3
lib6233	CA434	Shigella	60	2y+	mild	male	1.09	19.6	5600	3300	1700	600	0	0	4.19	258000	39	10	3	0
lib6253	CA448	Shigella	30	2y+	moderate	female	0.94	13	11700	8400	1800	1400	0	0	4.71	267000	39.5	7	1	2
lib6254	CA454	Shigella	14	<2y	mild	male	0.8	10.6	17300	7300	7500	2000	500	100	4.51	307000	36.9	7	4	2
lib6255	CA473	Shigella	24	2y+	mild	female	0.87	11.8	13300	7600	4200	1400	0	0	3.76	336000	36.3	7	4	2
lib6267	CA781	Shigella	84	2y+	moderate	male	1.25	24.9	18900	17000	600	1200	0	0	4.63	333000	38.1	4	3	0
lib6280	CA584	Shigella	8	<2y	mild	male	0.6	10.8	13700	4600	7100	1800	200	0	4.4	272000	38	10	3	2
lib6284	CA922	Shigella	31	2y+	mild	female	0.8	11.2	9000	4700	3100	1200	0	0	4.83	341000	38.8	7	2	2
lib6285	CA923	Shigella	84	2y+	severe	male	1.26	24.5	22200	18200	1400	2600	0	0	4.56	333000	39	3	2	0
lib6098	CA808	Rotavirus	96	2y+	severe	female	1.6	21	11600	10900	300	400	0	0	4.48	303000	36.5	10	2	0
lib6099	CA810	Rotavirus	8	<2y	mild	male	0.7	8	7400	3000	3400	700	200	0	4.33	241000	36.2	8	4	3
lib6100	CA812	Rotavirus	23	<2y	severe	female	0.79	10.1	4700	1500	2300	800	0	100	4	259000	37.8	3	1	1
lib6101	CA814	Rotavirus	36	2y+	mild	female	0.93	12.5	5900	2700	2700	500	0	0	4.2	284000	40	5	1	2
lib6103	CA817	Rotavirus	11	<2y	mild	male	0.74	11	8800	4100	3900	800	0	0	3.86	292000	37	7	1	0
lib6104	CA818	Rotavirus	25	2y+	mild	female	0.71	12	17600	15000	1700	1000	0	0	4.87	403000	36.5	5	1	0
lib6122	CA820	Rotavirus	13	<2y	severe	male	0.7	7	5900	2500	2900	500	0	0	2.91	236000	38	8	1	0
lib6123	CA824	Rotavirus	60	2y+	mild	female	1.1	16.8	5200	3700	900	500	0	0	4.3	319000	36	12	1	2
lib6124	CA826	Rotavirus	3	<2y	mild	male	0.59	6.1	16300	400	13800	400	200	1500	3.87	417000	38.5	9	5	2
lib6125	CA828	Rotavirus	48	2y+	moderate	male	0.8	16	10200	8400	900	800	0	0	4.57	274000	40	9	3	0
lib6126	CA829	Rotavirus	10	<2y	moderate	male	0.6	6.2	15700	9600	4400	1600	0	100	4.01	448000	37.5	7	3	0
lib6127	CA831	Rotavirus	36	2y+	mild	male	1	21.1	10900	5600	4100	800	300	100	4.9	244000	37.8	5	2	0
lib6128	CA832	Rotavirus	48	2y+	moderate	female	1.05	19	10300	8600	1100	500	0	0	4.5	226000	37	3	1	2
lib6145	CA838	Rotavirus	20	<2y	mild	female	0.8	10.7	7700	3900	2500	1300	0	0	4.23	301000	38	7	2	3
lib6146	CA839	Rotavirus	48	2y+	mild	female	1.02	17.4	6800	3200	2800	700	100	0	4.09	256000	38.5	4	4	2
lib6147	CA840	Rotavirus	48	2y+	mild	male	0.96	15.8	5900	900	4300	400	200	0	3.86	203000	36.6	5	4	0
lib6148	CA841	Rotavirus	28	2y+	mild	male	0.88	12.5	10600	3700	5700	900	300	100	4.35	301000	36.5	4	4	2
lib6149	CA842	Rotavirus	11	<2y	moderate	female	0.68	7.14	8300	5500	2000	800	0	0	3.97	229000	37.3	5	1	0
lib6150	CA844	Rotavirus	2	<2y	mild	male	0.58	5.25	9300	1600	6500	1000	100	100	3.56	334000	38	9	5	0
lib6164	CA848	Rotavirus	20	<2y	moderate	male	0.89	11.5	7300	5100	1300	800	0	0	3.96	312000	38.5	28	1	2
lib6165	CA850	Rotavirus	72	2y+	severe	male	1.24	19	12500	11100	700	700	0	0	4.64	428000	39	7	2	0
lib6166	CA851	Rotavirus	72	2y+	moderate	male	1.2	19.1	8600	5800	1600	1200	0	0	4.68	283000	38.5	3	1	0
lib6167	CA857	Rotavirus	12	<2y	mild	female	0.7	9.6	6000	2400	2700	800	0	0	3.94	229000	36.9	5	1	2
lib6168	CA858	Rotavirus	30	2y+	mild	female	0.85	10.6	11000	8700	900	900	0	500	4.5	271000	38	8	1	0
lib6169	CA864	Rotavirus	84	2y+	severe	male	1.19	22	9100	7500	800	700	0	0	4.5	257000	39.3	3	1	0
lib6170	CA867	Rotavirus	13	<2y	mild	male	0.74	9.7	8300	1000	6300	800	100	100	4.11	359000	38	9	4	3
lib6194	CA622	Rotavirus	18	<2y	severe	male	0.79	10.2	7700	2800	3800	900	0	100	4.23	235000	38	13	3	0
lib6195	CA629	Rotavirus	2	<2y	mild	female	0.57	4.1	19000	6200	8600	4100	0	100	3.54	576000	37.6	7	4	0
lib6196	CA644	Rotavirus	5	<2y	moderate	male	0.68	9.15	8400	5000	2400	900	0	0	4.41	414000	38.1	3	3	0
lib6197	CA686	Rotavirus	27	2y+	mild	male	0.82	9.1	7200	5600	1000	500	0	0	4.44	296000	37	4	4	2
lib6199	CA750	Rotavirus	60	2y+	moderate	female	1.13	15.2	13000	10900	1300	800	0	0	4.15	282000	38.3	7	3	0
lib6200	CA751	Rotavirus	36	2y+	mild	male	1.4	15	15600	14200	600	800	0	0	5.21	400000	36	6	1	0
lib6219	CA754	Rotavirus	21	<2y	mild	male	0.75	10.2	8600	6900	900	700	0	0	3.71	224000	38	5	1	2
lib6220	CA755	Rotavirus	72	2y+	severe	female	1.1	21	8400	6800	800	700	0	0	3.62	275000	36	5	1	2
lib6221	CA756	Rotavirus	72	2y+	severe	male	1.08	20	7000	5100	1300	600	0	0	3.95	243000	37	7	5	0
lib6222	CA758	Rotavirus	36	2y+	mild	male	0.94	15.5	5600	2600	2000	1000	0	0	4.67	223000	38	5	2	2
lib6223	CA760	Rotavirus	36	2y+	mild	female	0.97	12.4	6400	3700	2000	600	0	0	4.45	305000	38	7	2	2
lib6224	CA768	Rotavirus	84	2y+	severe	male	1.6	23	17300	15500	1000	800	0	0	4.76	250000	38.5	7	3	0
lib6243	CA769	Rotavirus	60	2y+	mild	male	1.04	16	6500	5800	500	200	0	0	4.14	259000	38.5	3	2	1
lib6244	CA771	Rotavirus	9	<2y	severe	male	0.98	17	17600	14000	1600	1900	0	100	4.78	461000	39	6	3	2
lib6245	CA773	Rotavirus	60	2y+	mild	female	1.17	21	7100	6200	400	400	0	0	3.83	304000	38	4	1	0
lib6246	CA774	Rotavirus	36	2y+	mild	female	0.93	14	5800	4200	1200	400	0	0	3.8	208000	37.5	3	3	2
lib6247	CA779	Rotavirus	1	<2y	mild	male	0.55	5.3	14400	7200	4900	2300	0	100	3.79	233000	38.8	7	4	0
lib6248	CA784	Rotavirus	18	<2y	mild	male	0.73	8.4	8200	4000	2900	1200	0	100	4.01	413000	37.1	9	5	3
lib6268	CA785	Rotavirus	6	<2y	mild	male	0.6	6.2	16000	12700	2000	1300	0	0	4.4	265000	38.3	7	1	0
lib6269	CA787	Rotavirus	36	2y+	mild	male	0.93	14	6700	3700	2000	1000	0	0	4.45	253000	38.6	7	3	2
lib6270	CA789	Rotavirus	84	2y+	mild	male	1.24	27	10900	8500	1300	1000	0	0	4.6	268000	39	6	3	0
lib6271	CA793	Rotavirus	18	<2y	mild	female	0.8	12.4	12800	10200	1500	1000	0	0	4.24	483000	38	4	2	3
lib6272	CA804	Rotavirus	60	2y+	mild	male	0.99	17.5	9900	8200	800	900	0	0	4.7	346000	37	6	2	0
lib6278	CA805	Rotavirus	22	<2y	mild	male	0.85	14.3	5900	2700	2300	800	0	0	5.25	383000	37.5	8	4	0
lib6281	CA595	Rotavirus	4	<2y	severe	male	0.55	4.5	20600	10000	8200	2300	0	0	3.33	556000	37.9	13	8	2
lib6282	CA602	Rotavirus	36	2y+	mild	male	0.74	14	6000	1300	3700	800	100	100	3.55	211000	39	8	5	2
