# Supplementary material for: Shared and organism-specific host responses to childhood diarrheal diseases revealed by whole blood transcript profiling
Source: PLoS One. 2018 Jan 29;13(1):e0192082. doi: 10.1371/journal.pone.0192082 (PMC5788382; doi:10.1371/journal.pone.0192082)
Supplement: S2 Table — (XLSX) [file pone.0192082.s004.xlsx]

## Sheet: E. coli vs HC
gene	logFC	AveExpr	t	P.Value	adj.P.Val	unique
SIGLEC1	2.12462	6.72929	4.91879	1.8882e-06	0.00245258	no
PDZK1IP1	-1.45699	4.17952	-4.86196	2.43953e-06	0.00264059	no
NOV	-1.40755	0.203952	-4.73239	4.34058e-06	0.00352374	no
VWCE	-1.26001	2.07308	-4.57253	8.70111e-06	0.00627882	yes
MCEMP1	1.36882	7.33027	4.47149	1.33844e-05	0.00914997	no
SPP1	-1.68306	-1.01586	-4.44309	1.50873e-05	0.00933184	no

## Sheet: Salmonella vs HC
gene	logFC	AveExpr	t	P.Value	adj.P.Val	unique
FLVCR2	1.31695	4.03666	6.80942	1.26931e-10	8.24354e-07	no
C1QB	2.4468	4.32077	6.5275	6.00446e-10	1.9498e-06	no
C1QC	3.01912	3.0447	6.15621	4.37775e-09	9.47709e-06	no
NOV	-1.93555	0.203952	-6.02879	8.51462e-09	1.38246e-05	no
C2	1.53126	0.186134	5.97999	1.09596e-08	1.42354e-05	no
FCGR1A	1.75133	4.78662	5.86133	2.01388e-08	2.01218e-05	no
C1QA	1.74424	4.78534	5.73943	3.73195e-08	2.92775e-05	no
GPR84	2.48978	4.04498	5.6	7.47932e-08	4.85745e-05	no
FBXO6	1.12151	5.6871	5.54812	9.65927e-08	5.70292e-05	no
MCEMP1	1.70109	7.33027	5.51656	1.12771e-07	6.10328e-05	no
GRAMD1C	-1.48219	0.665939	-5.50399	1.19923e-07	6.2307e-05	no
SPP1	-2.19152	-1.01586	-5.45198	1.54523e-07	7.7196e-05	no
PVRL2	1.40418	4.38128	5.42892	1.72815e-07	8.01678e-05	no
VAMP5	1.06552	6.44439	5.29029	3.36301e-07	0.000124806	yes
CD177	3.55995	7.14039	5.17707	5.74228e-07	0.000179706	no
SLAMF8	1.35003	2.9397	5.17454	5.81081e-07	0.000179706	no
SLC26A8	1.46584	4.1235	5.13538	6.97846e-07	0.00019881	no
TIGD3	-1.13645	2.51027	-5.1013	8.17803e-07	0.000208283	no
COCH	-1.24141	0.246837	-5.07308	9.32052e-07	0.000222296	yes
SDC3	1.3708	3.20802	5.07201	9.36693e-07	0.000222296	no
SEPT4	2.40197	3.50592	5.03919	1.08984e-06	0.000252785	no
S100A8	1.03121	12.6006	4.94328	1.68976e-06	0.00032541	no
MUC1	1.1617	1.68623	4.90779	1.98451e-06	0.000368241	yes
CD274	1.53385	5.39487	4.88706	2.17911e-06	0.000382493	no
PDCD1LG2	2.08788	1.02542	4.85759	2.48794e-06	0.000414306	no
PHF24	-1.59782	-1.80747	-4.7882	3.39122e-06	0.00052146	no
ANKRD22	2.06994	4.51646	4.77643	3.57302e-06	0.00052146	no
TCN2	1.38763	4.78335	4.7216	4.55149e-06	0.000615826	no
ENTPD2	-1.68877	-1.24709	-4.71348	4.71684e-06	0.000625174	no
EFCAB2	1.29384	3.47968	4.67995	5.46305e-06	0.00066943	no
SCARF1	1.04164	5.21254	4.6734	5.62166e-06	0.000676109	yes
BATF2	1.66267	5.45196	4.64979	6.23059e-06	0.000710453	no
JPH4	1.08561	0.227348	4.5486	9.64152e-06	0.000963336	no
CACNA1E	1.43225	3.95945	4.51096	1.13215e-05	0.0010893	no
IL27	1.53313	2.15599	4.48437	1.26744e-05	0.00119296	no
GRIN3A	1.25864	1.74304	4.46095	1.39935e-05	0.0012983	no
SERPING1	1.53809	7.3733	4.45546	1.43216e-05	0.00131704	no
CHI3L1	-1.62828	5.79379	-4.42359	1.63751e-05	0.00142749	no
SDC2	-1.4468	-1.00809	-4.32588	2.45887e-05	0.00181467	no
MYOF	1.02193	5.4447	4.31015	2.62354e-05	0.00187462	yes
MMP19	1.14493	0.347336	4.30018	2.73336e-05	0.00189859	no
CARD17	1.92328	1.88301	4.29395	2.80423e-05	0.00193746	no
S100A12	1.24689	8.87989	4.27969	2.97294e-05	0.00195895	no
CLEC4D	1.07257	5.83534	4.26948	3.09978e-05	0.00199322	no
FCGR1B	1.08498	4.05785	4.24614	3.40934e-05	0.0021497	no
TNFAIP6	1.08973	5.64143	4.23819	3.52135e-05	0.00215749	no
TGM3	-1.35752	1.39674	-4.23652	3.5453e-05	0.00216197	no
MYBPH	-1.60969	-0.096028	-4.19148	4.25439e-05	0.00243229	no
BMX	1.66912	3.66069	4.15237	4.97808e-05	0.00265906	no
HTR3A	-1.02606	-0.127772	-4.13101	5.42175e-05	0.00283964	no
TMEM155	-1.15741	-1.62575	-4.09171	6.33826e-05	0.00318497	no
LCNL1	1.20294	-0.370723	4.03387	7.96019e-05	0.00362789	no
IRG1	1.63923	-1.76556	4.02999	8.08204e-05	0.00367055	yes
SPATC1	1.69997	1.68001	4.01867	8.44804e-05	0.00377084	no
OPLAH	1.21471	4.39047	3.98998	9.44707e-05	0.00409027	no
GBP1	1.04569	8.03215	3.97776	9.90634e-05	0.00424665	yes
ANXA3	1.04901	7.14102	3.92823	0.000119928	0.00479308	no
ANGPT1	-1.00461	-0.74232	-3.92493	0.000121458	0.0048098	no
LIPM	2.00448	0.579372	3.84884	0.000162316	0.00572913	no
ZDHHC19	1.90306	3.93661	3.82347	0.000178627	0.0060972	no
SHISA8	-1.08309	-0.0898588	-3.78761	0.000204344	0.00667364	yes
KNDC1	-1.03212	1.32503	-3.78277	0.000208068	0.00673964	yes
VPREB1	-1.14678	-1.31876	-3.77529	0.000213963	0.00686452	yes
FAM20A	1.70345	2.96046	3.75074	0.000234414	0.00733687	no
NAIP	1.16192	2.25799	3.72946	0.000253631	0.00756612	no
IFI6	1.20669	8.74792	3.72836	0.000254667	0.00756612	no
RIMBP2	-1.85306	-1.1846	-3.7138	0.000268716	0.00775634	no
KCNG1	-1.11292	1.03572	-3.71226	0.000270244	0.00778315	yes
NKX3-1	-1.33353	0.407955	-3.71134	0.000271158	0.00779219	no
FAM132B	1.21659	-1.1874	3.70648	0.000276053	0.00786328	yes
TMEM119	1.20121	0.431249	3.69523	0.000287698	0.0081061	no
FFAR3	1.29428	1.51169	3.68673	0.000296793	0.00829043	no
CLEC5A	1.112	3.82012	3.673	0.000312086	0.00853406	no
COL1A1	1.41241	-1.47104	3.67011	0.000315392	0.00860635	no
IFI44	1.12392	7.65704	3.66584	0.000320342	0.00868667	no
CD300LD	1.69815	-0.303762	3.65888	0.00032857	0.00884669	no
SIGLEC1	1.54585	6.72929	3.64538	0.00034511	0.00915074	no
CROCC2	-1.31005	0.606504	-3.631	0.000363568	0.00942412	yes

## Sheet: Shigella vs HC
gene	logFC	AveExpr	t	P.Value	adj.P.Val	unique
MCEMP1	2.94244	7.33027	8.6712	1.9379e-15	2.51714e-11	no
S100A8	1.8608	12.6006	8.40026	1.05099e-14	6.82564e-11	no
S100A9	1.58849	13.5027	8.32283	1.69672e-14	7.34625e-11	yes
S100A12	2.66147	8.87989	8.23523	2.91035e-14	9.45063e-11	no
HK3	1.54901	9.37723	8.05842	8.5804e-14	2.22902e-10	yes
GYG1	1.66841	6.96831	7.78693	4.41845e-13	9.56521e-10	yes
NLRC4	1.25152	6.44628	7.72505	6.39519e-13	1.18667e-09	yes
CKAP4	1.20122	7.51919	7.49845	2.44622e-12	3.53044e-09	yes
GPR84	3.2941	4.04498	7.41068	4.09086e-12	5.31362e-09	no
CD177	5.4359	7.14039	7.30263	7.67103e-12	9.05809e-09	no
PLBD1	1.27054	8.24929	7.19882	1.39704e-11	1.29051e-08	yes
OPLAH	2.19418	4.39047	7.18802	1.48652e-11	1.29051e-08	no
MAPK14	1.11684	8.54958	7.18758	1.49032e-11	1.29051e-08	yes
NOV	-2.72262	0.203952	-7.16717	1.67561e-11	1.34205e-08	no
DDIAS	1.29492	3.32296	7.15896	1.75648e-11	1.34205e-08	yes
CLEC4D	1.84864	5.83534	7.12273	2.16158e-11	1.55982e-08	no
TLR5	1.24034	5.98013	7.05532	3.17523e-11	2.06215e-08	yes
TSPO	1.23023	8.46689	7.02005	3.8799e-11	2.39981e-08	yes
FLVCR2	1.38982	4.03666	6.99177	4.55438e-11	2.57204e-08	no
RGL4	1.46097	6.07515	6.92503	6.63917e-11	3.59317e-08	yes
TIGD3	-1.78324	2.51027	-6.91137	7.17002e-11	3.72525e-08	no
METTL9	1.04609	7.67639	6.82938	1.13543e-10	5.67233e-08	yes
UPP1	1.16991	7.37482	6.79086	1.40771e-10	6.77213e-08	yes
SLC2A3	1.14555	8.58165	6.77919	1.50218e-10	6.96852e-08	yes
CST7	1.5891	8.41745	6.73694	1.89957e-10	8.50809e-08	yes
LILRA5	1.31076	6.2697	6.65254	3.02808e-10	1.22912e-07	yes
DYSF	1.22938	9.43905	6.6227	3.56803e-10	1.4044e-07	yes
PFKFB3	1.53812	7.58856	6.59436	4.16794e-10	1.54678e-07	yes
KY	-2.11965	0.383093	-6.53548	5.74911e-10	2.04874e-07	yes
PGD	1.01333	8.82953	6.52181	6.19339e-10	2.10893e-07	yes
MMP9	2.51296	7.81508	6.51773	6.33215e-10	2.10893e-07	yes
BMX	2.48878	3.66069	6.27675	2.31478e-09	6.13607e-07	no
ANXA3	1.79956	7.14102	6.26224	2.50038e-09	6.49548e-07	no
TRPM2	1.3758	5.57173	6.21726	3.17319e-09	7.92625e-07	yes
TBC1D8	1.26359	5.55511	6.18636	3.73535e-09	8.54809e-07	yes
C1QB	2.36709	4.32077	6.16553	4.16843e-09	9.1769e-07	no
LILRA6	1.06574	4.73433	6.16206	4.24519e-09	9.19013e-07	yes
GPR160	1.00717	5.43911	6.12291	5.21325e-09	1.09218e-06	yes
STOM	1.15604	7.38331	6.07051	6.85461e-09	1.34901e-06	yes
SORT1	1.1945	6.88033	6.017	9.05089e-09	1.59224e-06	yes
AP3B2	3.50188	0.823446	5.94101	1.33959e-08	2.14814e-06	yes
UNC5A	1.56966	1.42722	5.91282	1.5481e-08	2.32358e-06	yes
SLC26A8	1.69391	4.1235	5.87987	1.8322e-08	2.68131e-06	no
HP	2.8497	4.5368	5.86553	1.97127e-08	2.81372e-06	yes
TDRD9	1.75425	3.53624	5.85024	2.13085e-08	2.94865e-06	yes
PADI2	1.29772	8.10486	5.84992	2.1344e-08	2.94865e-06	yes
SOCS3	1.53464	7.18558	5.83855	2.26143e-08	2.98177e-06	yes
EXOSC4	1.05449	3.7545	5.83612	2.28947e-08	2.98177e-06	yes
ATP9A	1.49314	3.80246	5.75342	3.47836e-08	4.18337e-06	yes
PHF24	-2.09392	-1.80747	-5.69814	4.59051e-08	5.23037e-06	no
MGAM	1.22419	8.23551	5.68903	4.80442e-08	5.42649e-06	yes
ST3GAL4	1.03442	5.67418	5.67943	5.04042e-08	5.5483e-06	yes
ADM	1.00027	6.5684	5.6676	5.34669e-08	5.83598e-06	yes
NME8	1.25684	3.18458	5.65215	5.77441e-08	6.14785e-06	yes
FCGR1A	1.72359	4.78662	5.58845	7.9187e-08	7.912e-06	no
CYSTM1	1.62923	6.7877	5.57422	8.49467e-08	8.29603e-06	yes
CHI3L1	-2.20784	5.79379	-5.56388	8.93854e-08	8.51778e-06	no
C1QA	1.72515	4.78534	5.51769	1.12147e-07	9.97724e-06	no
C1QC	2.74467	3.0447	5.47663	1.37054e-07	1.1868e-05	no
CACNA1E	1.74901	3.95945	5.45251	1.54121e-07	1.27594e-05	no
CA4	1.68999	4.66645	5.45034	1.55755e-07	1.27594e-05	yes
FAM20A	2.44974	2.96046	5.44977	1.5619e-07	1.27594e-05	no
ZDHHC19	2.70302	3.93661	5.43901	1.64563e-07	1.32764e-05	no
GADD45A	1.33566	4.39306	5.42206	1.78645e-07	1.41489e-05	yes
CR1	1.14715	7.29151	5.39929	1.99438e-07	1.52778e-05	yes
PGLYRP1	1.58838	5.17094	5.39412	2.04467e-07	1.53516e-05	yes
MAP2K6	1.25548	4.72083	5.39165	2.06926e-07	1.54469e-05	no
GRAMD1C	-1.55875	0.665939	-5.38899	2.09591e-07	1.54681e-05	no
PSTPIP2	1.12753	6.8802	5.36524	2.34974e-07	1.68623e-05	yes
CD59	1.04951	6.80281	5.27769	3.5706e-07	2.30277e-05	yes
CASS4	-1.06541	3.73015	-5.27064	3.6922e-07	2.35088e-05	yes
OSM	1.37203	3.8184	5.21257	4.85951e-07	2.89208e-05	yes
FCAR	1.2454	2.28937	5.18959	5.41459e-07	3.12106e-05	yes
PADI4	1.09078	7.78007	5.15497	6.36858e-07	3.47878e-05	yes
ALPL	1.24512	9.30272	5.14649	6.62607e-07	3.54181e-05	yes
GALNT14	1.78481	2.92955	5.14282	6.74063e-07	3.57364e-05	yes
SPATC1	2.13822	1.68001	5.11413	7.70469e-07	3.95558e-05	no
PDGFC	1.08869	2.15749	5.10795	7.92916e-07	4.0389e-05	yes
MYBPH	-2.2213	-0.096028	-5.08281	8.91014e-07	4.38386e-05	no
VNN1	1.55124	6.00617	5.06477	9.68533e-07	4.67852e-05	yes
PFKFB2	1.44449	5.51626	5.057	1.00394e-06	4.78472e-05	yes
ENTPD7	1.42071	2.53334	4.99418	1.33989e-06	6.1066e-05	yes
CXCL8	-2.12123	1.09846	-4.97868	1.43825e-06	6.38524e-05	yes
IL18RAP	1.15118	6.84531	4.95378	1.61101e-06	6.81609e-05	yes
NR2E1	2.1907	-1.29352	4.93175	1.78057e-06	7.34215e-05	yes
HPGD	1.08845	3.81939	4.86038	2.4569e-06	9.49388e-05	yes
ADAMTS3	1.82304	-2.10305	4.84234	2.66389e-06	0.000100166	yes
ICAM5	1.12879	0.823149	4.83145	2.79689e-06	0.000103501	yes
FOLR3	1.33119	5.17427	4.81901	2.95664e-06	0.000108793	yes
IL27	1.66268	2.15599	4.81108	3.06303e-06	0.000111444	no
CYP1B1	1.23491	5.30929	4.80928	3.08762e-06	0.000112025	yes
CEACAM1	1.44603	6.51533	4.80061	3.20914e-06	0.000114831	yes
SEMA6B	1.992	2.03646	4.79622	3.2725e-06	0.000116138	yes
EPHB1	-1.62047	2.76964	-4.78586	3.42658e-06	0.000120617	yes
PHOSPHO1	-1.05885	7.18472	-4.73678	4.25731e-06	0.000144032	yes
SLC51A	1.13889	3.07939	4.72365	4.51064e-06	0.000150614	yes
ANGPT1	-1.32745	-0.74232	-4.70966	4.79669e-06	0.000158535	no
GPR141	1.10351	3.61053	4.6527	6.15214e-06	0.000192555	yes
CLEC5A	1.41126	3.82012	4.62673	6.88651e-06	0.000208021	no
ENTPD2	-1.73345	-1.24709	-4.61889	7.12434e-06	0.000213221	no
RAB19	1.38128	-0.496996	4.59095	8.03799e-06	0.000231297	yes
GRB10	1.10003	4.16123	4.58863	8.11879e-06	0.000232792	yes
SH3PXD2B	1.61443	1.33862	4.58531	8.23566e-06	0.000235523	yes
TCN2	1.37452	4.78335	4.57761	8.51326e-06	0.000239867	no
G0S2	1.44087	2.32875	4.56901	8.83347e-06	0.000248351	yes
RETN	2.02251	4.26504	4.56509	8.98366e-06	0.000250703	yes
IL10	1.68508	-0.244786	4.5065	1.15383e-05	0.000301551	yes
FCGR1B	1.16521	4.05785	4.44742	1.48148e-05	0.000355693	no
INSC	1.46863	-0.407743	4.40529	1.76796e-05	0.000411541	no
SPP1	-1.80919	-1.01586	-4.39795	1.82307e-05	0.000422101	no
C3AR1	1.12961	5.9438	4.39648	1.83426e-05	0.000423183	no
NSUN7	1.04412	2.89504	4.3938	1.85493e-05	0.000427192	yes
ARG1	2.20602	4.04915	4.39151	1.87274e-05	0.000430531	yes
SLC1A3	2.16336	1.49423	4.38741	1.905e-05	0.00043487	yes
CD300LD	2.03463	-0.303762	4.38176	1.95044e-05	0.000442134	no
IL18R1	1.2602	5.7331	4.33777	2.34109e-05	0.000507653	yes
FFAR3	1.53069	1.51169	4.32546	2.46314e-05	0.000527355	no
DACH1	1.05377	2.34814	4.32181	2.5005e-05	0.000531572	yes
KLF14	1.87293	-1.50441	4.31924	2.52712e-05	0.000534606	yes
TNFAIP8L3	1.74368	-1.95429	4.2896	2.85463e-05	0.000582085	yes
GPER1	1.68577	2.1703	4.27784	2.99556e-05	0.000599957	yes
DLC1	1.48753	-0.6038	4.27357	3.04836e-05	0.000608221	yes
NRCAM	-1.29593	-0.574033	-4.25655	3.26776e-05	0.000640195	no
COL23A1	1.30917	-1.1255	4.24293	3.45422e-05	0.000669655	yes
OLFML2B	1.1349	0.538736	4.2379	3.52553e-05	0.000680432	yes
ANKRD22	1.88721	4.51646	4.23421	3.57874e-05	0.000685132	no
ADGRE3	-1.04354	5.25496	-4.19185	4.24793e-05	0.000772779	yes
MMP19	1.141	0.347336	4.18865	4.30313e-05	0.000780633	no
SLAMF8	1.14556	2.9397	4.18823	4.31036e-05	0.000780854	no
NUPR1	1.57631	-0.911486	4.14908	5.04415e-05	0.000875915	no
PNPLA1	1.0887	1.86783	4.11648	5.74482e-05	0.000964877	yes
PPARG	1.51456	-0.966126	4.10893	5.91984e-05	0.000985805	yes
ENHO	-1.06389	-0.631737	-4.10259	6.0708e-05	0.00100451	yes
HPD	1.34471	-0.437379	4.08869	6.41452e-05	0.00104409	yes
SMPDL3A	1.08709	2.97283	4.06309	7.09669e-05	0.00112413	yes
NPIPB15	-1.79387	0.609979	-4.04706	7.55863e-05	0.00117862	no
ITGA7	1.60227	2.80739	4.0352	7.91876e-05	0.00122158	yes
PVRL2	1.08327	4.38128	4.0133	8.62697e-05	0.00130463	no
SDC3	1.1268	3.20802	4.01141	8.69078e-05	0.00131261	no
BPI	1.68707	3.73743	3.99115	9.40426e-05	0.00138809	yes
NAIP	1.25743	2.25799	3.98858	9.49871e-05	0.00140044	no
CYP19A1	1.70818	-1.86782	3.97941	9.84318e-05	0.00143497	yes
TEAD3	1.42631	-1.30936	3.976	9.97394e-05	0.00144589	yes
MS4A2	-1.15649	0.415685	-3.96309	0.000104852	0.00150655	yes
OLIG2	-1.59238	0.148627	-3.9172	0.000125114	0.00171424	no
SYN2	1.31908	0.40303	3.91014	0.000128546	0.00175387	yes
C9orf84	1.01083	1.42896	3.86916	0.000150286	0.00196979	yes
NKX3-1	-1.40299	0.407955	-3.85676	0.000157525	0.00204814	no
CCR3	-1.12147	3.84765	-3.85134	0.000160788	0.00206371	yes
C2	1.038	0.186134	3.84287	0.000166023	0.00211627	no
ANKRD34B	1.2929	1.69404	3.83092	0.000173684	0.00218432	yes
LRRN1	1.23608	2.12559	3.81771	0.000182539	0.00226673	yes
RSPH9	1.0738	1.45682	3.81388	0.000185185	0.00228865	no
HGF	1.15156	3.34768	3.80305	0.00019287	0.00236116	yes
DPEP3	-1.01709	2.17906	-3.79674	0.000197477	0.00240018	yes
LOXL1	1.01956	-0.196257	3.79174	0.000201214	0.00242331	yes
PTGDR2	-1.03093	2.91103	-3.77086	0.000217518	0.00257083	no
SHROOM4	1.16019	-0.534408	3.76979	0.000218389	0.00257391	yes
CHMP4C	1.44571	-1.92022	3.7562	0.000229714	0.00267601	yes
TMEM155	-1.12918	-1.62575	-3.74258	0.000241615	0.00279676	no
ITGB8	-1.14678	-1.44582	-3.72652	0.000256398	0.00293682	yes
PROK2	1.02895	7.61925	3.71319	0.000269317	0.00304717	yes
SDC2	-1.28885	-1.00809	-3.69841	0.000284358	0.00313543	no
EFCAB2	1.06105	3.47968	3.6857	0.000297921	0.00322526	no
TSPEAR	-1.30412	-1.75143	-3.68507	0.000298612	0.00322954	yes
TRIM71	1.46838	-0.533877	3.66553	0.000320707	0.00339648	yes
ACOX2	1.24494	-1.42377	3.63484	0.000358556	0.00367874	yes
COX6B2	1.31456	-0.903189	3.63121	0.000363291	0.00371481	yes
ACSS3	1.00614	-0.300815	3.62527	0.000371192	0.00376085	yes
GPR42	1.20125	-1.09114	3.57502	0.000444732	0.00428204	yes
CYP4F12	-1.24796	1.06779	-3.56948	0.000453625	0.00435165	yes
KL	1.32177	-0.218199	3.55838	0.000471963	0.00448451	yes
MS4A4A	1.02617	3.56432	3.52984	0.000522358	0.00484637	yes
RIMBP2	-1.91898	-1.1846	-3.52215	0.000536778	0.00493261	no
MARCO	1.04668	4.17787	3.50555	0.000569187	0.00513377	yes
LIPM	1.86093	0.579372	3.4957	0.000589261	0.00527045	no
CHAC1	1.08274	-1.01454	3.48748	0.000606534	0.00537658	yes
FGF13	1.64267	-0.31089	3.48572	0.000610293	0.00540361	yes
GPR15	-1.01745	0.496202	-3.48529	0.000611228	0.0054082	yes
TGM3	-1.12021	1.39674	-3.47179	0.000640842	0.00562805	no
METTL7B	2.10863	0.419045	3.42121	0.000764177	0.00635868	yes
OLAH	2.01977	-0.366372	3.35787	0.000949984	0.00746934	yes
GJB6	1.1876	-1.38413	3.33176	0.00103822	0.00795135	yes
PDCD1LG2	1.51318	1.02542	3.31049	0.00111567	0.00840083	no

## Sheet: rotavirus vs HC
gene	logFC	AveExpr	t	P.Value	adj.P.Val	unique
SIGLEC1	3.9423	6.72929	8.87066	5.5e-16	1.43e-12	no
ZBP1	1.58517	7.02718	7.87938	2.54e-13	2.99e-10	yes
IFI44	2.42143	7.65704	7.74419	5.7e-13	5.7e-10	no
LY6E	1.9569	8.5473	7.55084	1.8e-12	1.66e-09	yes
IFI44L	2.95855	7.72411	7.53732	1.95e-12	1.66e-09	yes
IFI27	4.81681	4.66549	7.51979	2.16e-12	1.66e-09	yes
OASL	2.2455	7.08476	7.51908	2.17e-12	1.66e-09	yes
ABCA1	1.25102	5.20695	7.44024	3.44e-12	2.48e-09	yes
OAS1	1.80362	8.38235	7.42913	3.67e-12	2.51e-09	yes
XAF1	2.09572	6.26063	7.37261	5.11e-12	3.02e-09	yes
HERC6	1.70432	5.17046	7.24082	1.1e-11	6.19e-09	yes
DHX58	1.62804	6.5773	7.22029	1.23e-11	6.68e-09	yes
IFITM1	1.17914	9.16067	7.12752	2.1e-11	1.05e-08	yes
OAS2	1.69323	8.7125	7.00787	4.16e-11	1.74e-08	yes
ZCCHC2	1.33398	6.54524	6.89659	7.79e-11	2.74e-08	yes
OAS3	2.23021	8.46904	6.85951	9.59e-11	3.28e-08	yes
NT5C3A	1.33611	6.69885	6.84985	1.01e-10	3.37e-08	yes
RTP4	1.61315	5.273	6.82321	1.18e-10	3.82e-08	yes
ASPRV1	1.48769	3.82354	6.78275	1.47e-10	4.67e-08	yes
PARP12	1.21386	7.8201	6.76553	1.62e-10	5.01e-08	yes
IFIH1	1.50618	6.53052	6.7378	1.89e-10	5.71e-08	yes
NEXN	1.68299	3.25738	6.71711	2.12e-10	6.26e-08	yes
CMPK2	2.28343	6.27593	6.68079	2.59e-10	7.32e-08	yes
EIF2AK2	1.33614	7.4025	6.67011	2.75e-10	7.6e-08	yes
MYBPC3	1.15571	4.62839	6.65967	2.91e-10	7.73e-08	yes
KIAA0319L	1.02791	7.37731	6.65943	2.92e-10	7.73e-08	yes
TCN2	1.87744	4.78335	6.63363	3.36e-10	8.56e-08	no
SPATS2L	2.05889	4.69178	6.61044	3.82e-10	9.18e-08	yes
EPSTI1	1.57651	7.62551	6.57511	4.63e-10	1.06e-07	yes
APOBEC3A	1.09263	6.74615	6.55871	5.06e-10	1.11e-07	yes
RSAD2	2.88254	7.60072	6.55368	5.21e-10	1.11e-07	yes
KCND1	1.14528	3.82653	6.53442	5.78e-10	1.21e-07	yes
MX1	1.98337	8.95797	6.51835	6.31e-10	1.28e-07	yes
IFIT1	2.8077	7.80196	6.5084	6.66e-10	1.33e-07	yes
ISG15	2.42193	8.2938	6.49874	7.02e-10	1.38e-07	yes
GALM	1.38488	5.11551	6.49534	7.15e-10	1.39e-07	yes
IFI6	2.0904	8.74792	6.46905	8.25e-10	1.58e-07	no
AGRN	1.49267	4.70695	6.45296	9e-10	1.69e-07	yes
DDX60	1.48969	6.80975	6.42598	1.04e-09	1.87e-07	yes
KIAA1958	1.42427	3.57954	6.41695	1.09e-09	1.9e-07	yes
MOV10	1.17463	7.34403	6.37245	1.39e-09	2.17e-07	yes
RUFY4	2.23722	3.40946	6.35972	1.49e-09	2.22e-07	yes
TNFAIP6	1.58908	5.64143	6.34915	1.57e-09	2.31e-07	no
OTOF	4.1119	4.34765	6.34778	1.58e-09	2.31e-07	yes
HERC5	2.27537	6.7578	6.33483	1.7e-09	2.45e-07	yes
NTNG2	1.30331	6.83626	6.3146	1.89e-09	2.67e-07	yes
IFITM3	1.50559	10.207	6.31076	1.93e-09	2.67e-07	yes
EPHB2	1.84513	2.05709	6.2784	2.29e-09	3.01e-07	yes
TDRD7	1.02282	5.80379	6.27191	2.38e-09	3.09e-07	yes
H1F0	1.13838	5.27831	6.23347	2.91e-09	3.64e-07	yes
RNF213	1.01404	10.5635	6.2289	2.98e-09	3.69e-07	yes
TIMM10	1.36448	5.04219	6.22052	3.12e-09	3.82e-07	yes
SAMD9	1.13935	7.3897	6.13669	4.85e-09	5.58e-07	yes
LGALS3BP	1.22134	7.24125	6.11289	5.49e-09	6.18e-07	yes
USP18	2.59306	3.23892	6.11207	5.52e-09	6.18e-07	yes
MDK	1.50706	2.61368	6.08794	6.26e-09	6.89e-07	yes
SMTNL1	2.42291	3.29432	6.07268	6.78e-09	7.3e-07	yes
ZNF684	1.34147	2.49711	6.03752	8.14e-09	8.59e-07	yes
IFIT3	2.16679	8.60671	6.00666	9.55e-09	9.92e-07	yes
IL1RN	1.22951	7.97253	5.99651	1.01e-08	1.04e-06	yes
RSPH9	1.57076	1.45682	5.96293	1.2e-08	1.17e-06	no
CARD17	2.57693	1.88301	5.92045	1.49e-08	1.4e-06	no
IRF7	1.36058	7.93282	5.91506	1.53e-08	1.43e-06	yes
MT2A	1.68256	5.87495	5.89478	1.7e-08	1.55e-06	yes
ODF3B	1.19086	7.66007	5.851	2.12e-08	1.9e-06	yes
SAMD4A	1.50881	3.85805	5.81732	2.52e-08	2.14e-06	yes
SCO2	1.17128	6.25507	5.79163	2.87e-08	2.34e-06	yes
IFIT5	1.21614	6.38426	5.78517	2.96e-08	2.41e-06	yes
DDX60L	1.11974	8.21288	5.75466	3.46e-08	2.72e-06	yes
TMEM255A	2.51712	-0.284122	5.75328	3.48e-08	2.72e-06	yes
GBP3	1.04266	6.12559	5.63649	6.24e-08	4.44e-06	yes
SAMD9L	1.17307	8.44456	5.62019	6.77e-08	4.65e-06	yes
HIST1H2BC	1.1361	3.59958	5.59746	7.57e-08	5.02e-06	yes
HIST1H4H	1.34887	2.12831	5.47661	1.37e-07	7.95e-06	yes
HELZ2	1.10395	8.5534	5.45076	1.55e-07	8.93e-06	yes
CLEC9A	-1.29329	0.0130794	-5.44457	1.6e-07	9.17e-06	yes
KLHDC8B	1.0894	4.12382	5.43333	1.69e-07	9.59e-06	yes
SEMA3B	1.18879	1.17258	5.40929	1.9e-07	1.07e-05	yes
SEPT4	2.56373	3.50592	5.40601	1.93e-07	1.08e-05	no
MSR1	1.62469	3.35921	5.39482	2.04e-07	1.12e-05	yes
DOCK4	1.39755	3.86501	5.37436	2.25e-07	1.21e-05	yes
HPN	2.17908	-0.165022	5.36884	2.31e-07	1.23e-05	yes
VSIG10L	1.20095	1.13642	5.36413	2.36e-07	1.25e-05	yes
BCL2L14	2.05318	-0.656824	5.34515	2.59e-07	1.35e-05	yes
GRAMD1B	1.04088	4.92822	5.32122	2.9e-07	1.48e-05	yes
PLSCR1	1.03849	7.46451	5.3057	3.12e-07	1.56e-05	yes
LIF	1.42055	-0.683111	5.28329	3.48e-07	1.72e-05	yes
SLC26A8	1.46987	4.1235	5.26984	3.71e-07	1.81e-05	no
SPP1	-1.98891	-1.01586	-5.26678	3.76e-07	1.83e-05	no
TNFSF10	1.03784	8.77273	5.2519	4.04e-07	1.92e-05	yes
RIN2	1.15663	4.56837	5.24158	4.24e-07	1.99e-05	yes
FBXO6	1.03532	5.6871	5.23916	4.29e-07	2.01e-05	no
IFIT2	1.72726	8.7647	5.22422	4.6e-07	2.12e-05	yes
JUP	1.11832	6.4263	5.22399	4.6e-07	2.12e-05	yes
DDX58	1.18848	7.01411	5.19107	5.38e-07	2.4e-05	yes
SDC2	-1.69698	-1.00809	-5.17943	5.68e-07	2.51e-05	no
MX2	1.03976	8.80357	5.16471	6.08e-07	2.67e-05	yes
CHRNB2	1.32128	-0.710713	5.15867	6.26e-07	2.73e-05	yes
FRMD3	1.23679	3.53388	5.15509	6.36e-07	2.76e-05	yes
C1QC	2.5316	3.0447	5.15435	6.39e-07	2.76e-05	no
CA12	1.72972	-1.42755	5.08921	8.65e-07	3.6e-05	yes
C1QB	1.89309	4.32077	5.06563	9.65e-07	3.97e-05	no
C2	1.27953	0.186134	5.04895	1.04e-06	4.22e-05	no
SERPING1	1.6827	7.3733	4.99111	1.36e-06	5.27e-05	no
NOV	-1.35158	0.203952	-4.98627	1.39e-06	5.35e-05	no
LRRC37A3	1.05224	0.465542	4.97707	1.45e-06	5.54e-05	yes
UBQLNL	1.24294	1.41878	4.96525	1.53e-06	5.77e-05	yes
TRIM6	1.68477	1.40029	4.96048	1.56e-06	5.88e-05	yes
HIST1H2BF	1.36419	-0.830995	4.95192	1.62e-06	6.06e-05	yes
IFI35	1.04925	7.73304	4.92833	1.81e-06	6.58e-05	yes
NCOA7	1.11635	5.40011	4.92214	1.86e-06	6.73e-05	yes
AIM2	1.16234	5.49745	4.89692	2.08e-06	7.44e-05	yes
FILIP1L	-1.14474	-0.908629	-4.88066	2.24e-06	7.79e-05	yes
EXOC3L1	1.91291	3.0988	4.87552	2.3e-06	7.91e-05	yes
CACNA1A	1.01181	2.68854	4.82785	2.84e-06	9.31e-05	yes
TMEM119	1.49867	0.431249	4.80136	3.2e-06	0.000101001	no
TSPAN16	1.11564	0.704072	4.76991	3.68e-06	0.000112963	yes
IL27	1.59617	2.15599	4.76984	3.68e-06	0.000112963	no
FAP	1.91288	-1.57735	4.76706	3.72e-06	0.000114097	yes
TFEC	1.10711	5.39325	4.76045	3.83e-06	0.000116498	yes
LAMP3	2.51618	3.22882	4.76023	3.84e-06	0.000116498	yes
HES4	1.70499	2.87094	4.75857	3.87e-06	0.000116855	yes
PNPT1	1.1131	4.11615	4.74845	4.04e-06	0.000121104	yes
MAP2K6	1.05707	4.72083	4.74679	4.07e-06	0.000121634	no
GRIN2D	1.05537	0.393141	4.73301	4.33e-06	0.000127323	yes
PTGDR2	-1.18276	2.91103	-4.66733	5.77e-06	0.000160555	no
FBXO39	1.66674	-0.666868	4.65371	6.13e-06	0.000168562	yes
CCDC36	1.20611	-0.992012	4.62153	7.04e-06	0.000189195	yes
HIST2H2BF	1.08139	1.2733	4.61974	7.1e-06	0.000189195	yes
PKD2L1	1.92626	-1.28657	4.61956	7.1e-06	0.000189195	yes
ALOX15	-2.04198	1.35713	-4.61924	7.11e-06	0.000189195	yes
DRC1	1.39584	-0.18308	4.61895	7.12e-06	0.000189195	yes
JPH4	1.07659	0.227348	4.61716	7.18e-06	0.000190273	no
HESX1	2.53535	0.107596	4.6056	7.55e-06	0.000199211	yes
LOXHD1	1.14591	2.87394	4.55657	9.32e-06	0.000238719	yes
ANGPT1	-1.10583	-0.74232	-4.49847	1.19e-05	0.000292579	no
HTR3A	-1.10343	-0.127772	-4.49403	1.22e-05	0.000297259	no
HIST1H2AD	1.02815	1.79279	4.47519	1.32e-05	0.000319772	yes
SPATA32	1.20304	-0.593577	4.47149	1.34e-05	0.000323738	yes
SIGLEC8	-1.91197	0.159065	-4.44695	1.48e-05	0.0003512	yes
TTC21A	1.08266	4.14526	4.40854	1.74e-05	0.000396959	yes
C3AR1	1.05981	5.9438	4.39449	1.85e-05	0.000417087	no
AXL	1.39748	0.408476	4.38375	1.93e-05	0.000430949	yes
NEURL3	1.51834	-1.59025	4.37695	1.99e-05	0.000440524	yes
AANAT	1.00928	2.3704	4.37081	2.04e-05	0.00044521	yes
OLIG2	-1.54449	0.148627	-4.37063	2.04e-05	0.00044521	no
NT5DC4	1.48146	1.41284	4.36482	2.09e-05	0.000453907	yes
IL4I1	1.04608	1.81977	4.35742	2.16e-05	0.000463326	yes
GRIN3A	1.21274	1.74304	4.33828	2.34e-05	0.000494272	no
CLC	-1.37662	5.5446	-4.32612	2.46e-05	0.000513795	yes
IL5RA	-1.40749	1.71401	-4.32573	2.46e-05	0.000513807	yes
ZNF366	1.52556	-0.185962	4.30326	2.7e-05	0.000557338	yes
PRSS33	-1.94091	1.21524	-4.27752	3e-05	0.000604038	yes
HSPB9	1.4778	-0.100766	4.18434	4.38e-05	0.000815951	yes
KIF18B	1.00855	1.88684	4.16752	4.68e-05	0.000859472	yes
PHF24	-1.28586	-1.80747	-4.1299	5.45e-05	0.000971769	no
NRCAM	-1.08159	-0.574033	-4.1249	5.56e-05	0.000984445	no
HIST1H2BO	1.38089	-0.141971	4.09661	6.22e-05	0.00108675	yes
P2RY6	1.01033	1.28591	4.0931	6.3e-05	0.00109673	yes
SLC12A8	1.14022	-0.480217	4.07326	6.82e-05	0.00116218	yes
UPK3A	1.13412	0.99643	4.06095	7.16e-05	0.0011995	yes
OR2B6	1.14627	-0.321194	4.0304	8.07e-05	0.00132168	yes
CD1E	-1.00041	-0.982257	-4.02865	8.12e-05	0.00132797	yes
PMP22	-1.26524	-1.34632	-3.99678	9.2e-05	0.00145036	yes
KCTD19	1.22869	-1.19899	3.99075	9.42e-05	0.00147935	yes
ELOVL3	1.0764	-0.324322	3.98475	9.64e-05	0.00150697	yes
CACNG6	-1.33488	-0.13181	-3.98178	9.75e-05	0.00152075	yes
LCNL1	1.18356	-0.370723	3.97963	9.83e-05	0.00152716	no
CLEC4C	1.12861	0.595529	3.978	9.9e-05	0.00153222	yes
PDZK1IP1	-1.12396	4.17952	-3.97014	0.00010203	0.0015665	no
ATF3	1.54755	2.79615	3.95564	0.000107913	0.00163176	yes
HIST1H4D	1.22549	-0.197316	3.95089	0.000109913	0.00165238	yes
CD274	1.20523	5.39487	3.90949	0.000128862	0.00186807	no
OLFM1	-1.02052	0.930887	-3.90137	0.00013293	0.00190856	yes
BATF2	1.36911	5.45196	3.89444	0.000136495	0.00195031	no
CASP5	1.29984	4.22846	3.89347	0.000136999	0.00195118	yes
SLC52A1	1.1093	-1.39601	3.89184	0.000137853	0.0019612	yes
DNAAF1	2.2742	0.18265	3.88614	0.000140885	0.00199995	yes
ENTPD2	-1.25053	-1.24709	-3.86135	0.000154803	0.00214593	no
RNASE1	1.39457	-0.0476188	3.827	0.000176264	0.00237402	yes
C1QA	1.15377	4.78534	3.81893	0.000181701	0.0024281	no
MGAM2	1.36616	1.96277	3.74466	0.000239764	0.0030413	yes
TMEM132D	1.06332	-0.211403	3.72849	0.000254538	0.00320058	yes
NUPR1	1.37696	-0.911486	3.72614	0.000256758	0.00322225	no
VSIG8	1.02099	-1.53664	3.67205	0.000313161	0.00374898	yes
TTC26	1.06993	1.29844	3.67014	0.000315361	0.00376491	yes
HRASLS5	-1.16307	-1.49721	-3.66499	0.000321342	0.00382226	yes
PTPRU	1.16229	-0.71803	3.66148	0.000325473	0.00383725	yes
TFF3	-1.53945	-0.440094	-3.65297	0.000335713	0.00391786	yes
ETV7	1.71369	3.86004	3.64114	0.00035045	0.00405703	yes
SORCS2	1.02429	-0.463592	3.62056	0.000377568	0.00430951	yes
SLC5A9	1.14674	1.02043	3.61668	0.000382885	0.0043549	yes
DUSP13	1.51319	0.311958	3.60089	0.000405307	0.00452668	yes
COL1A1	1.37048	-1.47104	3.58872	0.000423419	0.00468866	no
HBA1	-1.01176	4.87838	-3.5749	0.000444919	0.00488096	yes
SFRP2	-1.22504	-0.748402	-3.54954	0.000487067	0.00525458	yes
PI3	-1.36216	2.61362	-3.54827	0.000489272	0.00526269	yes
DZIP1L	1.6052	-0.687004	3.53485	0.000513163	0.00544243	yes
CCL8	2.15317	-1.44489	3.53468	0.00051347	0.00544243	yes
NOTCH3	1.0531	-0.841714	3.53455	0.000513697	0.00544243	yes
NPIPB15	-1.30415	0.609979	-3.52481	0.000531737	0.0055925	no
INSC	1.13651	-0.407743	3.52305	0.000535068	0.00561843	no
PDCD1LG2	1.52523	1.02542	3.49504	0.000590629	0.00605978	no
PBK	1.00228	0.233752	3.47087	0.000642891	0.00649457	yes
CXCL11	1.2626	-1.60526	3.46648	0.000652853	0.00656008	yes
GBP6	1.32467	0.34271	3.46447	0.000657441	0.00657353	yes
FFAR3	1.20118	1.51169	3.45443	0.000680882	0.00674598	no
TMOD1	-1.03122	1.82495	-3.41564	0.000779043	0.00744591	yes
CLEC2L	-1.08505	-0.564569	-3.39176	0.000845878	0.00797323	yes
CXCL10	1.95427	2.72949	3.38721	0.000859193	0.0080753	yes
TUBB2A	-1.17087	1.16197	-3.3605	0.000941501	0.00865475	yes
CREB3L3	1.04658	-1.4996	3.35474	0.000960173	0.00878907	yes
IL34	-1.01603	-1.95731	-3.32825	0.00105064	0.00940505	yes
